# Supplementary material for: Post-COVID-19 and Post-COVID-19 Vaccine Arthritis, Polymyalgia Rheumatica and Horton’s Arteritis: A Single-Center Assessment of Clinical, Serological, Genetic, and Ultrasonographic Biomarkers
Source: J Clin Med. 2023 Dec 8;12(24):7563. doi: 10.3390/jcm12247563 (PMC10743539; doi:10.3390/jcm12247563)
Supplement: Supplementary file 1 [file jcm-12-07563-s001.zip]

Archive with 1 entries (1 files):
- jcm-2731391-supplementary.pdf
